# Supplementary material for: Mpox Vaccine Acceptance, Democratic Republic of the Congo
Source: Emerg Infect Dis. 2024 Dec;30(12):2614–9. doi: 10.3201/eid3012.241226 (PMC11616662; doi:10.3201/eid3012.241226)
Supplement: Appendix — Additional information on mpox acceptance, Democratic Republic of the Congo. [file 24-1226-Techapp-s1.xlsx]

## Sheet: Appendix Table 1
Article DOI: https//doi.org/10.3201/eid3012.241226
EID cannot ensure accessibility for supplementary materials supplied by authors. Readers who have difficulty accessing supplementary content should contact the authors for assistance.
Mpox Vaccine Acceptance, Democratic Republic of the Congo
Appendix
Appendix Table 1. Example questionnaire in a survey of mpox vaccine acceptance, the Democratic Republic of the Congo
Demographics
How old are you? (age in years)
What is your gender?	1	Male
	2	Female
What is the highest level of education you have completed?	1	No Education
	2	Less than high school graduate
	3	Graduated high school
	4	Some college (including vocational training, associate's degree)
	5	Bachelor's degree
	6	Advanced degree
What province do you live in?	1	Maindombe
	2	Kwango
	3	Kwilu
	4	Kongo Central
	5	Equateur
	6	Mongala
	7	Tshuapa
	8	Nord Ubangi
	9	Sud Ubangi
	10	Kasai Oriental
	11	Sankuru
	12	Lomami
	13	Kasai
	14	Kasai Central
	15	Haut Katanga
	16	Tanganyika
	17	Haut Lomami
	18	Lualaba
	19	Kinshasa
	20	Maniema
	21	North Kivu
	22	Bas Uele
	23	Haut Uele
	24	Ituri
	25	Tshopo
	26	Sud Kivu
	-2	Refused
Where do you live?	1	Urban
	2	Rural
Which of the following best describes your occupation?	1	Health worker
	2	Essentail services leader
	3	Educator
	4	Religious leader
	5	Community leader
	6	Public service sector
	7	Other worker
	8	Not currently in paid work, but seeking work
	9	Not currently in paid work, not seeking work
	10	Not currently in paid work, retired
Currently pregnant?	0	No
	1	Yes
	-1	Prefer not to say/Don't know
Do you have a chronic disease or are otherwise immunocompromised?
Chronic lung disease	0	No
	1	Yes
	-1	Prefer not to say/Don't know
Diabetes	0	No
	1	Yes
	-1	Prefer not to say/Don't know
Cardiovascular disease	0	No
	1	Yes
	-1	Prefer not to say/Don't know
Chronic renal disease	0	No
	1	Yes
	-1	Prefer not to say/Don't know
Chronic liver disease	0	No
	1	Yes
	-1	Prefer not to say/Don't know
Immunocompromised	0	No
	1	Yes
	-1	Prefer not to say/Don't know
Would you be interested in other vaccines that have not yet been introduced into the routine immunization system in DRC for adults and/or children?
Mpox/Monkeypox vaccine	1	Yes, but for adults only
	2	Yes, but for children only
	3	Yes, for all populations
	4	No, not interested
	5	Do not know that disease
How much do you agree with the each of the following statement on vaccinations?
New vaccines carry more risks than older vaccines.	1	Strongly Disagree
	2	Disagree
	3	Neutral
	4	Agree
	5	Strongly Agree
The information I receive about vaccines from the vaccine program is reliable and trustworthy.	1	Strongly Disagree
	2	Disagree
	3	Neutral
	4	Agree
	5	Strongly Agree

## Sheet: Appendix Table 2
Appendix Table 2. Results of survey on mpox vaccine acceptance by province, the Democratic Republic of the Congo
Province	Acceptance of introducing an mpox vaccine into the RI system							New vaccines carry more risks than older vaccines.											The information I receive about vaccines from the vaccine program is reliable and trustworthy.
	Yes		Not interested		Don't know disease			Strongly disagree		Disagree		Neutral		Agree		Strongly agree			Strongly disagree		Disagree		Neutral		Agree		Strongly agree
	n	%	n	%	n	%		n	%	n	%	n	%	n	%	n	%		n	%	n	%	n	%	n	%	n	%
Bas Uele	125	(50.8%)	62	(25.2%)	59	(24.0%)		123	(50.0%)	15	(6.1%)	59	(24.0%)	21	(8.5%)	28	(11.4%)		0	(0.0%)	0	(0.0%)	29	(11.8%)	65	(26.4%)	152	(61.8%)
Equateur	77	(47.8%)	71	(44.1%)	13	(8.1%)		65	(40.4%)	56	(34.8%)	11	(6.8%)	3	(1.9%)	26	(16.2%)		4	(2.5%)	5	(3.1%)	5	(3.1%)	27	(16.8%)	120	(74.5%)
Haut Katanga	141	(66.8%)	28	(13.3%)	42	(19.9%)		113	(53.6%)	27	(12.8%)	43	(20.4%)	19	(9.0%)	9	(4.3%)		15	(7.1%)	1	(0.5%)	26	(12.3%)	27	(12.8%)	142	(67.3%)
Haut Lomami	20	(40.8%)	16	(32.7%)	13	(26.5%)		25	(51.0%)	8	(16.3%)	10	(20.4%)	3	(6.1%)	3	(6.1%)		0	(0.0%)	0	(0.0%)	0	(0.0%)	16	(32.7%)	33	(67.4%)
Haut Uele	107	(78.1%)	18	(13.1%)	12	(8.8%)		50	(36.5%)	25	(18.3%)	31	(22.6%)	19	(13.9%)	12	(8.8%)		2	(1.5%)	0	(0.0%)	5	(3.7%)	33	(24.1%)	97	(70.8%)
Ituri	134	(56.3%)	66	(27.7%)	38	(16.0%)		97	(40.8%)	60	(25.2%)	60	(25.2%)	2	(0.8%)	19	(8.0%)		7	(2.9%)	1	(0.4%)	11	(4.6%)	32	(13.5%)	187	(78.6%)
Kasai	80	(67.8%)	10	(8.5%)	28	(23.7%)		103	(87.3%)	11	(9.3%)	4	(3.4%)	0	(0.0%)	0	(0.0%)		0	(0.0%)	0	(0.0%)	1	(0.9%)	13	(11.0%)	104	(88.1%)
Kasai Central	32	(37.7%)	17	(20.0%)	36	(42.4%)		59	(69.4%)	15	(17.7%)	8	(9.4%)	1	(1.2%)	2	(2.4%)		0	(0.0%)	1	(1.2%)	6	(7.1%)	17	(20.0%)	61	(71.8%)
Kasai Oriental	416	(70.8%)	78	(13.3%)	94	(16.0%)		327	(55.6%)	88	(15.0%)	80	(13.6%)	68	(11.6%)	25	(4.3%)		3	(0.5%)	2	(0.3%)	72	(12.2%)	91	(15.5%)	420	(71.4%)
Kinshasa	182	(72.8%)	37	(14.8%)	31	(12.4%)		56	(22.4%)	92	(36.8%)	51	(20.4%)	44	(17.6%)	7	(2.8%)		1	(0.4%)	1	(0.4%)	38	(15.2%)	130	(52.0%)	80	(32.0%)
Kongo Central	109	(35.3%)	159	(51.5%)	41	(13.27%)		170	(55.0%)	109	(35.3%)	21	(6.8%)	4	(1.3%)	5	(1.6%)		1	(0.3%)	6	(1.9%)	13	(4.2%)	41	(13.3%)	248	(80.3%)
Kwango	154	(84.2%)	16	(8.7%)	13	(7.1%)		97	(53.0%)	33	(18%)	45	(24.6%)	0	(0.0%)	8	(4.4%)		1	(0.6%)	0	(0.0%)	3	(1.6%)	52	(28.4%)	127	(69.4%)
Kwilu	375	(58.3%)	129	(20.1%)	139	(21.6%)		323	(50.2%)	123	(19.1%)	94	(14.6%)	28	(4.4%)	75	(11.7%)		5	(0.8%)	3	(0.5%)	25	(3.9%)	71	(11.0%)	539	(83.8%)
Lomami	102	(53.7%)	44	(23.2%)	44	(23.2%)		84	(44.2%)	30	(15.8%)	24	(12.6%)	8	(4.2%)	44	(23.2%)		5	(2.6%)	8	(4.2%)	18	(9.5%)	34	(17.9%)	125	(65.8%)
Lualaba	92	(56.1%)	62	(37.8%)	10	(6.1%)		34	(20.7%)	17	(10.4%)	37	(22.6%)	21	(12.8%)	55	(33.5%)		0	(0.0%)	0	(0.0%)	9	(5.5%)	30	(18.3%)	125	(76.2%)
Maindombe	82	(61.7%)	29	(21.8%)	22	(16.5%)		94	(70.7%)	2	(1.5%)	25	(18.8%)	1	(0.8%)	11	(8.3%)		6	(4.5%)	1	(0.8%)	7	(5.3%)	15	(11.3%)	104	(78.2%)
Maniema	84	(85.7%)	8	(8.2%)	6	(6.1%)		39	(39.8%)	42	(42.9%)	10	(10.2%)	2	(2.0%)	5	(5.1%)		0	(0.0%)	1	(1.0%)	7	(7.1%)	40	(40.8%)	50	(51.0%)
Mongala	176	(74.0%)	8	(3.4%)	54	(22.7%)		126	(52.9%)	66	(27.7%)	14	(5.9%)	31	(13.0%)	1	(0.4%)		0	(0.0%)	1	(0.4%)	31	(13.0%)	55	(23.1%)	151	(63.5%)
Nord Ubangi	95	(84.1%)	17	(15.0%)	1	(0.9%)		43	(38.1%)	7	(6.2%)	41	(36.3%)	11	(9.7%)	11	(9.7%)		2	(1.8%)	1	(0.9%)	2	(1.8%)	5	(4.4%)	103	(91.2%)
North Kivu	85	(60.7%)	40	(28.6%)	15	(10.7%)		47	(33.6%)	21	(15%)	55	(39.3%)	8	(5.7%)	9	(6.4%)		0	(0.0%)	1	(0.7%)	19	(13.6%)	33	(23.6%)	87	(62.1%)
Sankuru	35	(19.9%)	40	(22.7%)	101	(57.4%)		77	(43.8%)	16	(9.1%)	31	(17.6%)	52	(29.6%)	0	(0.0%)		0	(0.0%)	0	(0.0%)	52	(29.6%)	24	(13.6%)	100	(56.8%)
Sud Kivu	82	(55.8%)	30	(20.4%)	35	(23.8%)		57	(38.8%)	8	(5.4%)	36	(24.5%)	14	(9.5%)	32	(21.8%)		3	(2.0%)	3	(2.0%)	10	(6.8%)	33	(22.5%)	98	(66.7%)
Sud Ubangi	45	(51.7%)	38	(43.7%)	4	(4.6%)		63	(72.4%)	8	(9.2%)	10	(11.5%)	0	(0.0%)	6	(6.9%)		0	(0.0%)	1	(1.2%)	12	(13.8%)	13	(14.9%)	61	(70.1%)
Tanganyika	129	(85.4%)	16	(10.6%)	6	(4.0%)		47	(31.1%)	86	(57.0%)	8	(5.3%)	9	(6.0%)	1	(0.7%)		0	(0.0%)	7	(4.6%)	5	(3.3%)	43	(28.5%)	96	(63.6%)
Tshopo	74	(51.4%)	56	(38.9%)	14	(9.7%)		99	(68.8%)	18	(12.5%)	9	(6.3%)	3	(2.1%)	15	(10.4%)		2	(1.4%)	0	(0.0%)	13	(9.0%)	16	(11.1%)	113	(78.5%)
Tshuapa	55	(87.3%)	3	(4.8%)	5	(7.9%)		20	(31.8%)	24	(38.1%)	16	(25.4%)	1	(1.6%)	2	(3.2%)		0	(0.0%)	0	(0.0%)	6	(9.5%)	39	(61.9%)	18	(28.6%)
